# Supplementary material for: Collagen type XIX regulates cardiac extracellular matrix structure and ventricular function
Source: Matrix Biol. Author manuscript; Available in PMC 2022 Jun 2. (PMC9161575; doi:10.1016/j.matbio.2022.03.007)
Supplement: 2 [file NIHMS1808927-supplement-2.xlsx]

## Sheet: Sheet1
Supporting Information Table S1
Antibody	Vender	Cat. #	Dilution
Col19a1	Aviva Systems Biology	OAAB14445	1:1000
eNOS	Cell SignallingTechnology	32027	1:1000
Troponin I (H-170)	Santa Cruz Biotechnology	sc-153	1:200
DDR2	Thermo Fisher Scientific	PA5-27752	1:500
α-Smooth Muscle Actin (D4K9N)	Cell SignallingTechnology	19245	1:1000
β-Tubulin	Thermo Fisher Scientific	MA5-16308	1:5000
LLH1 (PLOD1)	Santa Cruz Biotechnology	sc-271640	1:500
LOX	Abcam	ab31238	1:1000
GAPDH	Cell SignallingTechnology	2118	1:5000
Phospho-AKT	Cell SignallingTechnology	9271	1:500
Integrin beta 1 (CD29)	Thermo Fisher Scientific	PA5-78028	1:1000
Akt	Cell SignallingTechnology	9272	1:1000
Phospho-FAK (Tyr397)	Thermo Fisher Scientific	44-624G	1:500
FAK	Cell SignallingTechnology	3285	1:1000
Phospho-p44/42 MAPK (ERK1/2) (Thr202/Tyr204)	Cell SignallingTechnology	9106	1:1000
p44/42 MAPK (ERK1/2)	Cell SignallingTechnology	9102	1:1000
Antibodies utilized in immunoblotting experiments.
Supporting Information Table S2
mRNA target	Forward primer (5´→ 3´)	Reverse primer (5´→ 3´)	Annealing temp. (°C)	Amplicon size (bp)
Col1a1	GAAACCCGAGGTATGCTTGA	GGGTCCCTCGACTCCTACAT	60	178
Col3a1	GCACAGCAGTCCAACGTAGA	TCTCCAAATGGGATCTCTGG	60	185
Col4a1	CTGGCACAAAAGGGACGAG	ACGTGGCCGAGAATTTCACC	60	238
Col19a1	GGCTCTTGGAAATTGTGGACC	AGCACACTTCCCAACTTGAAA	56	227
Timp1	TCATGGAAAGCCTCTGTGGAT	CGGCCCGTGATGAGAAACT	60	70
Timp2	GTGCAAGATCACTCGCTGTC	TGGTGCCCATTGATGCTCTT	60	102
Timp3	GGCCTCAATTACCGCTACCA	CTGATAGCCAGGGTACCCAAAA	60	135
Mmp2	CAGGGCACCTCCTACAACAG	CAGTGGACATAGCGGTCTCG	60	127
Mmp3	AGTCCCTCTATGGAACTCCC	GAGATTTGCGCCAAAAGTGC	60	177
Mmp13	AAGCAGTTCCAAAGGCTACAAC	TTGGGATGCTTAGGGTTGGG	60	213
Lox	TCTTCTGCTGCGTGACAACC	GAGAAACCAGCTTGGAACCAG	60	117
Loxl1	TCTGTACTCCTTGCGATGCG	TGCTGTGGTAATGTTGGTGAC	60	197
Loxl2	CCAGACTAGGGCAAGGGATTG	AGTTCTGGCCGCATACAGTC	60	267
Plod1	TGGGGAAGATTATGAGGGCG	GGAAGCCCCTCGTGATAGTG	60	123
Plod2	ACTCCCCTACTCCGGAAACA	GACATCTGGACAAGGCTGCT	60	239
P4ha1	ACCCTGAGACGGGGAAATTG	TCCGGCTCATCTTTCCTTGC	60	217
Actb	CGACAGCAGTTGGTTGGA	GGACTTCCTGTAACCACTTATTTCA	56, 60	150
Gapdh	GGGTCCCAGCTTAGGTTCAT	CCCAATACGGCCAAATCCGT	60	100
Transcript-specific primer sets employed in real-time PCR experiments.
Supporting Information Table S3
Product	Vender	Cat. #	Dilution
α-sarcomeric actin antibody (mouse IgM)	Sigma-Aldrich	A2172	1:500
Phospho-histone H3 antibody (rabbit IgG)	Thermo Fisher Scientific	PA5-17869	1:200
Nidogen 1 antibody (rabbit IgG)	Abcam	Ab14511	1:200
Donkey anti-rabbit IgG, Alexa Fluor 488 antibody	Thermo Fisher Scientific	A-21206	1:750
Goat anti-mouse IgM, Alexa Fluor 633 antibody	Thermo Fisher Scientific	A-21046	1:750
Wheat Germ Agglutinin (WGA), Rhodamine	Vector Laboratories	RL-1022	1:50
Click-iT™ TUNEL (Alexa Fluor 488 dye)	Thermo Fisher Scientific	C10617	N/A
4′,6-diamidino-2-phenylindole (DAPI)	Thermo Fisher Scientific	D3571	1 μg/ml
Reagents used in histopathology.
